# Supplementary material for: Mechanism of MRX inhibition by Rif2 at telomeres
Source: Nat Commun. 2021 May 12;12:2763. doi: 10.1038/s41467-021-23035-w (PMC8115599; doi:10.1038/s41467-021-23035-w)
Supplement: Supplementary file 4 — Supplementary Data 1 [file 41467_2021_23035_MOESM4_ESM.xlsx]

## Sheet: strain-list
Strains list
All strains from the W303-1a background (ade2-1 trp1-1 ura3-1 leu2-3,112 his3-11,15 can1-100 RAD5) except Y190.
Name	Genotype	Origin	Figure
Lev346	MATa BAR1	Marcand et al. Genes&Dev. 2008 22:1153-8	1B
Ypb105	MATα rif2::HPH	Marcand et al. Genes&Dev. 2008 22:1153-8	1B
Lev575	MATa sir4::HPH hml::NAT	Marcand et al. Genes&Dev. 2008 22:1153-8	1B
Lev601	MATa BAR1 sir4::HPH rif2::skHIS3 hml::NAT	Marcand et al. Genes&Dev. 2008 22:1153-8	1B
YKJ139, 140	MATa BAR1 sir4::HPH rif2::skHIS3 hml::NAT RAP1-RIF21-60-URA3	this study	1B
Lev539	MATa bar1-∆ tel1::skHIS3	Marcand et al. Genes&Dev. 2008 22:1153-8	1B
Ybp123	MATα rif2::HPH tel1::skHIS3	Marcand et al. Genes&Dev. 2008 22:1153-8	1B
Lev606	MATa bar1-∆ tel1::skHIS3 sir4::HPH hml::NAT	Marcand et al. Genes&Dev. 2008 22:1153-8	1B
Lev608	MATa bar1-∆ tel1::skHIS3 rif2::HPH sir4::HPH hml::NAT	Marcand et al. Genes&Dev. 2008 22:1153-8	1B
YKJ144,145	MATa bar1-∆ tel1::skHIS3 sir4::HPH rif2::HPH RAP1-RIF21-60-URA3 hml::NAT	this study	1B
Lev611	MATa tel1::skHIS3 sir4::HPH rif2::HPH lif1::klLEU2 hml::NAT	Marcand et al. Genes&Dev. 2008 22:1153-8	1B
YKJ205, 206; Lef207, 208	MATa bar1-∆ lys2::pGAL-ISCE1 IsceI::URA3::ISceI trp1::TRP1::GAL4 DBD	this study	2B
YKJ207, 208	MATa bar1-∆ lys2::pGAL-ISCE1 IsceI::URA3::ISceI trp1::TRP1::GAL4 DBD-RAP1653-824	this study	2B
YKJ209, 210; Lef222, 223, 224	MATa bar1-∆ lys2::pGAL-ISCE1 IsceI::URA3::IsceI trp1::TRP1::GAL4 DBD-RIF21-60	this study	2B
Lef138, 139, 140	MATa bar1-∆ lys2::pGAL-ISCE1 IsceI::URA3::IsceI trp1::TRP1::GAL4 DBD-RIF21-36	this study	2B
YKJ153, 154; Lef212, 213, 214	MATa bar1-∆ lys2::pGAL-ISCE1 IsceI::URA3::IsceI::5UASGal4 trp1::TRP1::GAL4 DBD	this study	2B
YKJ155, 156	MATa bar1-∆ lys2::pGAL-ISCE1 IsceI::URA3::IsceI::5UASGal4 trp1::TRP1::GAL4 DBD-RAP1653-824	this study	2B
YKJ161, 162; Lef225, 225, 227	MATa bar1-∆ lys2::pGAL-ISCE1 IsceI::URA3::IsceI::5UASGal4 trp1::TRP1::GAL4 DBD-RIF21-60	this study	2B
Lef142, 507, 508	MATa bar1-∆ lys2::pGAL-ISCE1 IsceI::URA3::IsceI::5UASGal4 trp1::TRP1::GAL4 DBD-RIF21-36	this study	2B
YKJ166, 167; Lef215, Lef216	MATa bar1-∆ lys2::pGAL-ISCE1 IsceI::URA3::IsceI::5UASGal4 rif2::HPH trp1::TRP1::GAL4 DBD	this study	2B & S6E
YKJ168, YKJ169	MATa bar1-∆ lys2::pGAL-ISCE1 IsceI::URA3::IsceI::5UASGal4 rif2::HPH trp1::TRP1::GAL4 DBD-RAP1653-824	this study	2B & S6E
YKJ174, 175; Lef228, Lef230	MATa bar1-∆ lys2::pGAL-ISCE1 IsceI::URA3::IsceI::5UASGal4 rif2::HPH trp1::TRP1::GAL4 DBD-RIF21-60	this study	2B
Lef145, 146, 1244, 1245	MATa bar1-∆ lys2::pGAL-ISCE1 IsceI::URA3::IsceI::5UASGal4 rif2::HPH trp1::TRP1::GAL4 DBD-RIF21-36	this study	2B
Lef218, Lef219	MATa bar1-∆ lys2::pGAL-ISCE1 IsceI::URA3::IsceI::5UASGal4 lif1::klLEU2 trp1::TRP1::GAL4 DBD	this study	2B
Lef232, Lef235	MATa bar1-∆ lys2::pGAL-ISCE1 IsceI::URA3::IsceI::5UASGal4 lif1::klLEU2 trp1::TRP1::GAL4 DBD-RIF21-60	this study	2B
Lef148, 149, 150	MATa bar1-∆ lys2::pGAL-ISCE1 IsceI::URA3::IsceI::5UASGal4 lif1::klLEU2 trp1::TRP1::GAL4 DBD-RIF21-36	this study	2B
YKJ211, 212	MATα bar1? lys2::pGAL-ISCE1 IsceI::URA3::IsceI::5UASGal4 lif1::klLEU2 trp1::TRP1::GAL4 DBD	this study	2B
YKJ213, 214	MATα bar1? lys2::pGAL-ISCE1 IsceI::URA3::IsceI::5UASGal4 lif1::klLEU2 trp1::TRP1::GAL4 DBD-RAP1653-824	this study	2B
YKJ215, 216	MATα bar1? lys2::pGAL-ISCE1 IsceI::URA3::IsceI::5UASGal4 lif1::klLEU2 trp1::TRP1::GAL4 DBD-RIF21-60	this study	2B
Lef1610, 1610B, 1610BB	MATa bar1-∆ lys2::pGAL-ISCE1 IsceI::URA3::IsceI::0UASGal4::KAN trp1::TRP1::GAL4 DBD	this study	2B
Lef1611, 1612	MATa bar1-∆ lys2::pGAL-ISCE1 IsceI::URA3::IsceI::1UASGal4::KAN trp1::TRP1::GAL4 DBD	this study	2B
Lef1615, 1616	MATa bar1-∆ lys2::pGAL-ISCE1 IsceI::URA3::IsceI::0UASGal4::KAN trp1::TRP1::GAL4 DBD-RIF21-36	this study	2B
Lef1617, 1618	MATa bar1-∆ lys2::pGAL-ISCE1 IsceI::URA3::IsceI::1UASGal4::KAN trp1::TRP1::GAL4 DBD-RIF21-36	this study	2B
Lef1412	MATa bar1-∆ lys2::pGAL-ISCE1 IsceI::URA3::IsceI::13bp-4UASGal4 trp1::TRP1::GAL4 DBD	this study	2C
Lef213	MATa bar1-∆ lys2::pGAL-ISCE1 IsceI::URA3::IsceI::23bp-5UASGal4 trp1::TRP1::GAL4 DBD	this study	2C
Lef1414	MATa bar1-∆ lys2::pGAL-ISCE1 IsceI::URA3::IsceI::26bp-5UASGal4 trp1::TRP1::GAL4 DBD	this study	2C
Lef1416	MATa bar1-∆ lys2::pGAL-ISCE1 IsceI::URA3::IsceI::39bp-5UASGal4 trp1::TRP1::GAL4 DBD	this study	2C
Lef1418	MATa bar1-∆ lys2::pGAL-ISCE1 IsceI::URA3::IsceI::49bp-5UASGal4 trp1::TRP1::GAL4 DBD	this study	2C
Lef1420	MATa bar1-∆ lys2::pGAL-ISCE1 IsceI::URA3::IsceI::59bp-5UASGal4 trp1::TRP1::GAL4 DBD	this study	2C
Lef940	MATa bar1-∆ lys2::pGAL-ISCE1 IsceI::URA3::IsceI::79bp-5UASGal4 trp1::TRP1::GAL4 DBD	this study	2C
Lef944	MATa bar1-∆ lys2::pGAL-ISCE1 IsceI::URA3::IsceI::129bp-5UASGal4 trp1::TRP1::GAL4 DBD	this study	2C
Lef948	MATa bar1-∆ lys2::pGAL-ISCE1 IsceI::URA3::IsceI::179bp-5UASGal4 trp1::TRP1::GAL4 DBD	this study	2C
Lef663	MATa bar1-∆ lys2::pGAL-ISCE1 IsceI::URA3::IsceI::229bp-5UASGal4 trp1::TRP1::GAL4 DBD	this study	2C
Lef669	MATa bar1-∆ lys2::pGAL-ISCE1 IsceI::URA3::IsceI::429bp-5UASGal4 trp1::TRP1::GAL4 DBD	this study	2C
Lef675	MATa bar1-∆ lys2::pGAL-ISCE1 IsceI::URA3::IsceI::829bp-5UASGal4 trp1::TRP1::GAL4 DBD	this study	2C
Lef1402	MATa bar1-∆ lys2::pGAL-ISCE1 IsceI::URA3::IsceI::13bp-4UASGal4 trp1::TRP1::GAL4 DBD-RIF21-60	this study	2C
Lef226	MATa bar1-∆ lys2::pGAL-ISCE1 IsceI::URA3::IsceI::23bp-5UASGal4 trp1::TRP1::GAL4 DBD-RIF21-60	this study	2C
Lef1404	MATa bar1-∆ lys2::pGAL-ISCE1 IsceI::URA3::IsceI::26bp-5UASGal4 trp1::TRP1::GAL4 DBD-RIF21-60	this study	2C
Lef1406	MATa bar1-∆ lys2::pGAL-ISCE1 IsceI::URA3::IsceI::39bp-5UASGal4 trp1::TRP1::GAL4 DBD-RIF21-60	this study	2C
Lef1408	MATa bar1-∆ lys2::pGAL-ISCE1 IsceI::URA3::IsceI::49bp-5UASGal4 trp1::TRP1::GAL4 DBD-RIF21-60	this study	2C
Lef1410	MATa bar1-∆ lys2::pGAL-ISCE1 IsceI::URA3::IsceI::59bp-5UASGal4 trp1::TRP1::GAL4 DBD-RIF21-60	this study	2C
Lef942	MATa bar1-∆ lys2::pGAL-ISCE1 IsceI::URA3::IsceI::79bp-5UASGal4 trp1::TRP1::GAL4 DBD-RIF21-60	this study	2C
Lef946	MATa bar1-∆ lys2::pGAL-ISCE1 IsceI::URA3::IsceI::129bp-5UASGal4 trp1::TRP1::GAL4 DBD-RIF21-60	this study	2C
Lef950	MATa bar1-∆ lys2::pGAL-ISCE1 IsceI::URA3::IsceI::179bp-5UASGal4 trp1::TRP1::GAL4 DBD-RIF21-60	this study	2C
Lef666	MATa bar1-∆ lys2::pGAL-ISCE1 IsceI::URA3::IsceI::229bp-5UASGal4 trp1::TRP1::GAL4 DBD-RIF21-60	this study	2C
Lef672	MATa bar1-∆ lys2::pGAL-ISCE1 IsceI::URA3::IsceI::429bp-5UASGal4 trp1::TRP1::GAL4 DBD-RIF21-60	this study	2C
Lef678	MATa bar1-∆ lys2::pGAL-ISCE1 IsceI::URA3::IsceI::829bp-5UASGal4 trp1::TRP1::GAL4 DBD-RIF21-60	this study	2C
Lef213, 214	MATa bar1-∆ lys2::pGAL-ISCE1 IsceI::URA3::IsceI::5UASGal4 trp1::TRP1::GAL4 DBD	this study	2E
Lef227	MATa bar1-∆ lys2::pGAL-ISCE1 IsceI::URA3::IsceI::5UASGal4 trp1::TRP1::GAL4 DBD-RIF21-60	this study	2E
Lef788, 789	MATa bar1-∆ lys2::pGAL-ISCE1 IsceI::URA3::IsceI::5UASGal4 trp1::TRP1::GAL4 DBD-RIF21-60 D5A	this study	2E
Lef785, 786	MATa bar1-∆ lys2::pGAL-ISCE1 IsceI::URA3::IsceI::5UASGal4 trp1::TRP1::GAL4 DBD-RIF21-60 F8A	this study	2E
Lef806, 807	MATa bar1-∆ lys2::pGAL-ISCE1 IsceI::URA3::IsceI::5UASGal4 trp1::TRP1::GAL4 DBD-RIF21-60 P10A	this study	2E
Lef791, 792, 793	MATa bar1-∆ lys2::pGAL-ISCE1 IsceI::URA3::IsceI::5UASGal4 trp1::TRP1::GAL4 DBD-RIF21-60 R12A	this study	2E
Lef794, 795	MATa bar1-∆ lys2::pGAL-ISCE1 IsceI::URA3::IsceI::5UASGal4 trp1::TRP1::GAL4 DBD-RIF21-60 R13A	this study	2E
Lef809, 810	MATa bar1-∆ lys2::pGAL-ISCE1 IsceI::URA3::IsceI::5UASGal4 trp1::TRP1::GAL4 DBD-RIF21-60 S14A	this study	2E
Lef797, 798	MATa bar1-∆ lys2::pGAL-ISCE1 IsceI::URA3::IsceI::5UASGal4 trp1::TRP1::GAL4 DBD-RIF21-60 K16A	this study	2E
Lef812, 813	MATa bar1-∆ lys2::pGAL-ISCE1 IsceI::URA3::IsceI::5UASGal4 trp1::TRP1::GAL4 DBD-RIF21-60 V18A	this study	2E
Lef815, 816	MATa bar1-∆ lys2::pGAL-ISCE1 IsceI::URA3::IsceI::5UASGal4 trp1::TRP1::GAL4 DBD-RIF21-60 I23A	this study	2E
Lef818, 819	MATa bar1-∆ lys2::pGAL-ISCE1 IsceI::URA3::IsceI::5UASGal4 trp1::TRP1::GAL4 DBD-RIF21-60 D30A	this study	2E
Lef821, 822	MATa bar1-∆ lys2::pGAL-ISCE1 IsceI::URA3::IsceI::5UASGal4 trp1::TRP1::GAL4 DBD-RIF21-60 Q33A	this study	2E
Lef800, 801	MATa bar1-∆ lys2::pGAL-ISCE1 IsceI::URA3::IsceI::5UASGal4 trp1::TRP1::GAL4 DBD-RIF21-60 R40A	this study	2E
Lef803, 804	MATa bar1-∆ lys2::pGAL-ISCE1 IsceI::URA3::IsceI::5UASGal4 trp1::TRP1::GAL4 DBD-RIF21-60 L44A	this study	2E
Lev635	MATa bar1-∆ lys2::pGAL-ISCE1 IsceI::URA3::IsceI::5UASGal4	Marcand et al. Genes&Dev. 2008 22:1153-8	2E
Lev575	MATa sir4::HPH hml::NAT	Marcand et al. Genes&Dev. 2008 22:1153-8	2F & S2C
Lef776, 777	MATa sir4::HPH hml::NAT RIF2-13MYC	this study	2F & S2C
Lef778, 779, 800	MATa sir4::HPH hml::NAT RIF2 F8A-13MYC	this study	2F & S2C
Lev635	MATa bar1-∆ lys2::pGAL-ISCE1 IsceI::URA3::IsceI::5UASGal4	Marcand et al. Genes&Dev. 2008 22:1153-8	2F & S2C
Lev635	MATa bar1-∆ lys2::pGAL-ISCE1 IsceI::URA3::IsceI::5UASGal4	Marcand et al. Genes&Dev. 2008 22:1153-8	3A
YKJ153, 154; Lef213	MATa bar1-∆ lys2::pGAL-ISCE1 IsceI::URA3::IsceI::5UASGal4 trp1::TRP1::GAL4 DBD	this study	3A
YKJ161, 162	MATa bar1-∆ lys2::pGAL-ISCE1 IsceI::URA3::IsceI::5UASGal4 trp1::TRP1::GAL4 DBD-RIF21-60	this study	3A
Lef142, 144	MATa bar1-∆ lys2::pGAL-ISCE1 IsceI::URA3::IsceI::5UASGal4 trp1::TRP1::GAL4 DBD-RIF21-36	this study	3A
Lev635	MATa bar1-∆ lys2::pGAL-ISCE1 IsceI::URA3::IsceI::5UASGal4	Marcand et al. Genes&Dev. 2008 22:1153-8	3B & S4D
Lef218	MATa bar1-∆ lys2::pGAL-ISCE1 IsceI::URA3::IsceI::5UASGal4 lif1::klLEU2 trp1::TRP1::GAL4 DBD	this study	3B & S4D
Lef149	MATa bar1-∆ lys2::pGAL-ISCE1 IsceI::URA3::IsceI::5UASGal4 lif1::klLEU2 trp1::TRP1::GAL4 DBD-RIF21-36	this study	3B & S4D
Lef388	MATa bar1-∆ lys2::pGAL-ISCE1 MRE11-13MYC IsceI::URA3::IsceI::5UASGal4 lif1::klLEU2 trp1::TRP1::GAL4 DBD	this study	3B & S4D
Lef390	MATa bar1-∆ lys2::pGAL-ISCE1 MRE11-13MYC IsceI::URA3::IsceI::5UASGal4 lif1::klLEU2 trp1::TRP1::GAL4 DBD-RIF21-36	this study	3B & S4D
Lef515, 516	MATa bar1-∆ lys2::pGAL-ISCE1 XRS2-13MYC IsceI::URA3::IsceI::5UASGal4 trp1::TRP1::GAL4 DBD	this study	3B & S4D
Lef518, 520	MATa bar1-∆ lys2::pGAL-ISCE1 XRS2-13MYC IsceI::URA3::IsceI::5UASGal4 trp1::TRP1::GAL4 DBD-RIF21-36	this study	3B & S4D
Y190	MATa ura3-52 his3-200 lys2-801 ade2-101 trp1-901 leu2-3 gal4Δ gal80Δ cyhr2 LYS2::GAL1UAS-HIS3TATA-HIS3 URA3::GAL1UAS-GAL1TATA-lacZ	Fromont-Racine et al. Nat. Genet. 1997 16:277-82	4, 6B, S5
Lev1559	MATa proLEU2-loxP-CEN6-klURA3-loxP-orfLEU2-pGAL1-CRE::NAT	Pobiega et al. 2021 in revision	5B, S6A
Lev1593	MATa proLEU2-loxP-CEN6-klURA3-loxP-orfLEU2-pGAL1-CRE::NAT rif2∆::klTRP1	Pobiega et al. 2021 in revision	5B, S6A
Lev1650	MATa proLEU2-loxP-CEN6-klURA3-loxP-orfLEU2-pGAL1-CRE::NAT sir4∆::HPH hml∆::NAT	Pobiega et al. 2021 in revision	5B, S6A
Lev1324	MATa loxP-NAT-CEN6-klURA3-loxP lys2::pGAL1-CRE::NAT sir4∆::HPH hml∆::NAT rif2∆::HPH	Pobiega et al. 2021 in revision	5B, S6A
Lev889	MATa proLEU2-loxP-CEN6-klURA3-loxP-orfLEU2-pGAL1-CRE::NAT sir4∆::HPH hml∆::NAT rad50∆::KAN	this study	5B, S6A
Lef1336	MATa bar1-∆ lys2::pGAL-ISCE1 URA3::IsceI::5UASGal4 his3::HIS3::GAL4 DBD rad50::KAN	this study	5C, 6D
Lef1338	MATa bar1-∆ lys2::pGAL-ISCE1 URA3::IsceI::5UASGal4 his3::HIS3::GAL4 DBD-RIF21-36 rad50::KAN	this study	5C, 6D
Lev346	MATa BAR1	Marcand et al. Genes&Dev. 2008 22:1153-8	6E
Ybp104	MATa rif2::HPH	Marcand et al. Genes&Dev. 2008 22:1153-8	6E
Ybp101	MATa rif1::NAT	Marcand et al. Genes&Dev. 2008 22:1153-8	6E
Ybp110	MATa rif2::HPH rif1::NAT	Marcand et al. Genes&Dev. 2008 22:1153-8	6E
Lef1336	MATa bar1-∆ lys2::pGAL-ISCE1 URA3::IsceI::5UASGal4 his3::HIS3::GAL4 DBD rad50::KAN	this study	6E
Lef1422	MATa rif2::HPH rad50::KAN	this study	6E
Lef1424	MATa rif1::NAT rad50::KAN	this study	6E
Lev601	MATa BAR1 sir4::HPH rif2::skHIS3 hml::NAT	Marcand et al. Genes&Dev. 2008 22:1153-8	S2A
YKJ139, 140	MATa BAR1 sir4::HPH rif2::skHIS3 hml::NAT RAP1-RIF21-60-URA3	this study	S2A
Lef610, 611	MATa bar1-∆ lys2::pGAL-ISCE1 URA3::ISceI trp1::TRP1::GAL4 DBD	this study	S2B
Lef612, 613	MATa bar1-∆ lys2::pGAL-ISCE1 URA3::ISceI trp1::TRP1::GAL4 DBD-RAP1653-824	this study	S2B
Lef614, 615	MATa bar1-∆ lys2::pGAL-ISCE1 URA3::IsceI trp1::TRP1::GAL4 DBD-RIF21-60	this study	S2B
Lef616, 617	MATa bar1-∆ lys2::pGAL-ISCE1 URA3::IsceI trp1::TRP1::GAL4 DBD-RIF21-36	this study	S2B
Lef618, 619	MATa bar1-∆ lys2::pGAL-ISCE1 URA3::IsceI::5UASGal4 trp1::TRP1::GAL4 DBD	this study	S2B
Lef620, 621	MATa bar1-∆ lys2::pGAL-ISCE1 URA3::IsceI::5UASGal4 trp1::TRP1::GAL4 DBD-RAP1653-824	this study	S2B
Lef622, 623	MATa bar1-∆ lys2::pGAL-ISCE1 URA3::IsceI::5UASGal4 trp1::TRP1::GAL4 DBD-RIF21-60	this study	S2B
Lef623, 625	MATa bar1-∆ lys2::pGAL-ISCE1 URA3::IsceI::5UASGal4 trp1::TRP1::GAL4 DBD-RIF21-36	this study	S2B
Lef1620, 1621	MATa bar1-∆ lys2::pGAL-ISCE1 URA3::IsceI::0UASGal4::KAN trp1::TRP1::GAL4 DBD	this study	S2B
Lef1622, 1623	MATa bar1-∆ lys2::pGAL-ISCE1 URA3::IsceI::1UASGal4::KAN trp1::TRP1::GAL4 DBD	this study	S2B
Lef1624, 1625	MATa bar1-∆ lys2::pGAL-ISCE1 URA3::IsceI::0UASGal4::KAN trp1::TRP1::GAL4 DBD-RIF21-36	this study	S2B
Lef1626	MATa bar1-∆ lys2::pGAL-ISCE1 URA3::IsceI::1UASGal4::KAN trp1::TRP1::GAL4 DBD-RIF21-36	this study	S2B
Lef491, 492, 493	MATα bar1-∆ rap1-∆670-807 lys2::pGAL-ISCE1 IsceI::URA3::IsceI::5UASGal4 trp1::TRP1::GAL4 DBD	this study	S2C
Lef494, 495, 496	MATα bar1-∆ rap1-∆670-807 lys2::pGAL-ISCE1 IsceI::URA3::IsceI::5UASGal4 trp1::TRP1::GAL4 DBD-RIF21-60	this study	S2C
Lef497, 498, 499	MATα bar1-∆ rap1-∆670-807 lys2::pGAL-ISCE1 IsceI::URA3::IsceI::5UASGal4 trp1::TRP1::GAL4 DBD-RIF21-36	this study	S2C
Lef1436	MATa bar1-∆ lys2::pGAL-ISCE1 IsceI::URA3::IsceI::13bp-4UASGal4 trp1::TRP1::GAL4 DBD-RAP1653-824	this study	S2D
Ykj155, 156	MATa bar1-∆ lys2::pGAL-ISCE1 IsceI::URA3::IsceI::23bp-5UASGal4 trp1::TRP1::GAL4 DBD-RAP1653-824	this study	S2D
Lef1438	MATa bar1-∆ lys2::pGAL-ISCE1 IsceI::URA3::IsceI::26bp-5UASGal4 trp1::TRP1::GAL4 DBD-RAP1653-824	this study	S2D
Lef1440	MATa bar1-∆ lys2::pGAL-ISCE1 IsceI::URA3::IsceI::39bp-5UASGal4 trp1::TRP1::GAL4 DBD-RAP1653-824	this study	S2D
Lef1442	MATa bar1-∆ lys2::pGAL-ISCE1 IsceI::URA3::IsceI::49bp-5UASGal4 trp1::TRP1::GAL4 DBD-RAP1653-824	this study	S2D
Lef1444	MATa bar1-∆ lys2::pGAL-ISCE1 IsceI::URA3::IsceI::59bp-5UASGal4 trp1::TRP1::GAL4 DBD-RAP1653-824	this study	S2D
Lef1446	MATa bar1-∆ lys2::pGAL-ISCE1 IsceI::URA3::IsceI::79bp-5UASGal4 trp1::TRP1::GAL4 DBD-RAP1653-824	this study	S2D
Lef1448	MATa bar1-∆ lys2::pGAL-ISCE1 IsceI::URA3::IsceI::129bp-5UASGal4 trp1::TRP1::GAL4 DBD-RAP1653-824	this study	S2D
Lef1450	MATa bar1-∆ lys2::pGAL-ISCE1 IsceI::URA3::IsceI::179bp-5UASGal4 trp1::TRP1::GAL4 DBD-RAP1653-824	this study	S2D
Lef738	MATa bar1-∆ lys2::pGAL-ISCE1 IsceI::URA3::IsceI::229bp-5UASGal4 trp1::TRP1::GAL4 DBD-RAP1653-824	this study	S2D
Lef740	MATa bar1-∆ lys2::pGAL-ISCE1 IsceI::URA3::IsceI::429bp-5UASGal4 trp1::TRP1::GAL4 DBD-RAP1653-824	this study	S2D
Lef742	MATa bar1-∆ lys2::pGAL-ISCE1 IsceI::URA3::IsceI::829bp-5UASGal4 trp1::TRP1::GAL4 DBD-RAP1653-824	this study	S2D
Lev516	MATa bar1-∆ lys2::pGAL-ISCE1 IsceI::URA3::IsceI	Marcand et al. Genes&Dev. 2008 22:1153-8	S3A
Lef441, 442	MATa bar1-∆ lys2::pGAL-ISCE1 IsceI::URA3::IsceI::5UASGal4 his3::HIS3::pTEF1	this study	S3B
Lef444, 445	MATa bar1-∆ lys2::pGAL-ISCE1 IsceI::URA3::IsceI::5UASGal4 his3::HIS3::pTEF1-RIF2	this study	S3B
Lef447, 448	MATa bar1-∆ lys2::pGAL-ISCE1 IsceI::URA3::IsceI::5UASGal4 his3::HIS3::pTEF1-RIF21-60	this study	S3B
Lef450, 451	MATa bar1-∆ lys2::pGAL-ISCE1 IsceI::URA3::IsceI::5UASGal4 his3::HIS3::pTEF1-RIF21-36	this study	S3B
Lef400, 402	MATα bar1-∆ lys2::pGAL-ISCE1 rif2::HPH sir4::HPH hmr::NAT his3::HIS3::pTEF1	this study	S3D
Lef403, 404	MATα bar1-∆ lys2::pGAL-ISCE1 rif2::HPH sir4::HPH hmr::NAT his3::HIS3::pTEF1-RIF2	this study	S3D
Lef406, 407	MATα bar1-∆ lys2::pGAL-ISCE1 rif2::HPH sir4::HPH hmr::NAT his3::HIS3::pTEF1-RIF21-60	this study	S3D
Lef409, 410	MATα bar1-∆ lys2::pGAL-ISCE1 rif2::HPH sir4::HPH hmr::NAT his3::HIS3::pTEF1-RIF21-36	this study	S3D
Lef412, 413	MATα bar1-∆ lys2::pGAL-ISCE1 rif2::HPH sir4::HPH hmr::NAT his3::HIS3::pTEF1-klORC4	this study	S3D
Lef118	MATa bar1-∆ lys2::pGAL-ISCE1 IsceI::URA3::IsceI::5UASGal4 lif1::klLEU2	this study	S4C
Lef218	MATa bar1-∆ lys2::pGAL-ISCE1 IsceI::URA3::IsceI::5UASGal4 lif1::klLEU2 trp1::TRP1::GAL4 DBD	this study	S4C
Lef652	MATa bar1-∆ lys2::pGAL-ISCE1 IsceI::URA3::IsceI::5UASGal4 lif1::klLEU2 trp1::TRP1::GAL4 DBD-RAP1653-824	this study	S4C
Lef235	MATa bar1-∆ lys2::pGAL-ISCE1 IsceI::URA3::IsceI::5UASGal4 lif1::klLEU2 trp1::TRP1::GAL4 DBD-RIF21-60	this study	S4C
Lef149	MATa bar1-∆ lys2::pGAL-ISCE1 IsceI::URA3::IsceI::5UASGal4 lif1::klLEU2 trp1::TRP1::GAL4 DBD-RIF21-36	this study	S4C
Lef1586	MATα rif2-F8A rad50::KAN	this study	S6B
Lef1587	MATa rif2-F8A rad50::KAN	this study	S6B
Lef1608	MATa/α bar1∆/bar1∆ lys2::pGAL-ISCE1/lys2::pGAL-ISCE1 ura3/URA3::ISCEI::5xUASGAL4 rad50::LEU2/rad50::KAN his3/his3::HIS3 ::GAL4 DBD ade2/ade2	this study	S8A
Lef213, 214	MATa bar1-∆ lys2::pGAL-ISCE1 IsceI::URA3::IsceI::5UASGal4 trp1::TRP1::GAL4 DBD	this study	S8B
Lef142, 508	MATa bar1-∆ lys2::pGAL-ISCE1 IsceI::URA3::IsceI::5UASGal4 trp1::TRP1::GAL4 DBD-RIF21-36	this study	S8B
Lef1122	MATα bar1-∆ tel1::skHIS3 lys2::pGAL-ISCE1 IsceI::URA3::IsceI::5UASGal4 trp1::TRP1::GAL4 DBD	this study	S8B
Lef711, 712	MATα bar1-∆ tel1::skHIS3 lys2::pGAL-ISCE1 IsceI::URA3::IsceI::5UASGal4 trp1::TRP1::GAL4 DBD-RIF21-36	this study	S8B
Lef1125	MATa bar1-∆ lys2::pGAL-ISCE1 sae2::KAN IsceI::URA3::IsceI::5UASGal4 trp1::TRP1::GAL4 DBD	this study	S8B
Lef1012, 1126	MATa bar1-∆ lys2::pGAL-ISCE1 sae2::KAN IsceI::URA3::IsceI::5UASGal4 trp1::TRP1::GAL4 DBD-RIF21-36	this study	S8B
Lef1134	MATa bar1-∆ lys2::pGAL-ISCE1 tel1::skHIS3 sae2::KAN IsceI::URA3::IsceI::5UASGal4 trp1::TRP1::GAL4 DBD	this study	S8B
Lef1016, 1136	MATa bar1-∆ lys2::pGAL-ISCE1 tel1::skHIS3 sae2::KAN IsceI::URA3::IsceI::5UASGal4 trp1::TRP1::GAL4 DBD-RIF21-36	this study	S8B
Lef962, 963	MATa bar1-∆ sin3::klLEU2 lys2::pGAL-ISCE1 IsceI::URA3::IsceI::5UASGal4 trp1::TRP1::GAL4 DBD	this study	S8B
Lef964, 965	MATa bar1-∆ sin3::klLEU2 lys2::pGAL-ISCE1 IsceI::URA3::IsceI::5UASGal4 trp1::TRP1::GAL4 DBD-RIF21-36	this study	S8B
Lef966, 967	MATa bar1-∆ rxt2::klLEU2 lys2::pGAL-ISCE1 IsceI::URA3::IsceI::5UASGal4 trp1::TRP1::GAL4 DBD	this study	S8B
Lef968, 969	MATa bar1-∆ rxt2::klLEU2 lys2::pGAL-ISCE1 IsceI::URA3::IsceI::5UASGal4 trp1::TRP1::GAL4 DBD-RIF21-36	this study	S8B
Lev606	MATa bar1-∆tel1::skHIS3 sir4::HPH hml::NAT	Marcand et al. Genes&Dev. 2008 22:1153-8	S8C
YKJ115, 116	MATa bar1-∆ tel1::skHIS3 sir4::HPH hml::NAT rnh201::klLEU2	this study	S8C
Lev601	MATa BAR1 sir4::HPH rif2::skHIS3 hml::NAT	Marcand et al. Genes&Dev. 2008 22:1153-8	S8C

## Sheet: plasmid-list
Plasmids list
Name	Relevant content	Origin	Figure
pNHK35	RAP1Ct-10GLY-RIF21-60-URA3	Kaizer et al. Genetics 2015 201: 573–86	1B, S2A
pRS404-GBD	pRAP1_GAL4 DBD_tRAP1	this study	2, 3, S2, S4, S8
pRS404-GBD-Rap1Ct	pRAP1_GAL4 DBD-RAP1653-824 _tRAP1	this study	2, S2, S4
pRS404-GBD-Rif21-60	pRAP1_GAL4 DBD-RIF21-60 _tCYC1	this study	2, 3, S2, S4, S8
pRS404-GBD-Rif21-36	pRAP1_GAL4 DBD-RIF21-36 _tCYC1	this study	2, 3, S2, S4, S8
pRS403-GBD	pRAP1_GAL4 DBD_tRAP1	this study	5, 6
pRS403-GBD-Rif21-36	pRAP1_GAL4 DBD-RIF21-60 _tCYC1	this study	5, 6
pRS404-GBD-Rif21-60 D5A	pRAP1_GAL4 DBD-RIF21-60 D5A _tCYC1	this study	2E
pRS404-GBD-Rif21-60 F8A	pRAP1_GAL4 DBD-RIF21-60 F8A _tCYC1	this study	2E
pRS404-GBD-Rif21-60 P10A	pRAP1_GAL4 DBD-RIF21-60 P10A _tCYC1	this study	2E
pRS404-GBD-Rif21-60 R12A	pRAP1_GAL4 DBD-RIF21-60 R12A _tCYC1	this study	2E
pRS404-GBD-Rif21-60 R13A	pRAP1_GAL4 DBD-RIF21-60 R13A _tCYC1	this study	2E
pRS404-GBD-Rif21-60 S14A	pRAP1_GAL4 DBD-RIF21-60 S14A _tCYC1	this study	2E
pRS404-GBD-Rif21-60 K16A	pRAP1_GAL4 DBD-RIF21-60 K16A _tCYC1	this study	2E
pRS404-GBD-Rif21-60 V18A	pRAP1_GAL4 DBD-RIF21-60 V18A _tCYC1	this study	2E
pRS404-GBD-Rif21-60 I23A	pRAP1_GAL4 DBD-RIF21-60 I23A _tCYC1	this study	2E
pRS404-GBD-Rif21-60 D30A	pRAP1_GAL4 DBD-RIF21-60 Q30A _tCYC1	this study	2E
pRS404-GBD-Rif21-60 Q33A	pRAP1_GAL4 DBD-RIF21-60 Q33A _tCYC1	this study	2E
pRS404-GBD-Rif21-60 R40A	pRAP1_GAL4 DBD-RIF21-60 R40A _tCYC1	this study	2E
pRS404-GBD-Rif21-60 L44A	pRAP1_GAL4 DBD-RIF21-60 L44A _tCYC1	this study	2E
pRS414-GBD	pRAP1_GAL4 DBD_tRAP1	this study	2D, 4B/S5
pRS414-GBD-Rif21-60	pRAP1_GAL4 DBD-RIF21-60 _tCYC1	this study	2D, 4B/S5
pRS414-GBD-Rif21-36	pRAP1_GAL4 DBD-RIF21-36 _tCYC1	this study	2D, 4B/S5
pRS414-GBD-Rif21-31	pRAP1_GAL4 DBD-RIF21-31 _tCYC1	this study	2D, 4B/S5
pRS414-GBD-Rif21-28	pRAP1_GAL4 DBD-RIF21-28 _tCYC1	this study	2D, 4B/S5
pRS414-GBD-Rif21-26	pRAP1_GAL4 DBD-RIF21-26 _tCYC1	this study	2D, 4B/S5
pRS414-GBD-Rif21-24	pRAP1_GAL4 DBD-RIF21-24 _tCYC1	this study	2D, 4B/S5
pRS414-GBD-Rif21-20	pRAP1_GAL4 DBD-RIF21-20 _tCYC1	this study	2D, 4B/S5
pRS414-GBD-Rif26-31	pRAP1_GAL4 DBD-RIF26-31- _tCYC1	this study	2D, 4B/S5
pRS424-GBD	pRAP1_GAL4 DBD_tRAP1	this study	4, 6, S5
pRS424-GBD-Rif21-60	pRAP1_GAL4 DBD-RIF21-60 _tCYC1	this study	4, S5
pRS424-GBD-Rif21-36	pRAP1_GAL4 DBD-RIF21-36 _tCYC1	this study	4, 6, S5
pRS424-GBD-Rif21-60 F8A	pRAP1_GAL4 DBD-RIF21-60 F8A _tCYC1	this study	4, S5
pRS424-GBD-Rif21-60 R12A	pRAP1_GAL4 DBD-RIF21-60 R12A _tCYC1	this study	4, S5
pRS424-GBD-Rif21-60 L44A	pRAP1_GAL4 DBD-RIF21-60 L44A _tCYC1	this study	4, S5
pRS413-pTEF1	pTEF1_tCYC1	this study	S3A
pRS413_pTEF1_Rif2	pTEF1_RIF2_tCYC1	this study	S3A
pRS413_pTEF1_Rif21-60	pTEF1_RIF21-60 _tCYC1	this study	S3A
pRS413_pTEF1_Rif21-36	pTEF1_RIF21-36 _tCYC1	this study	S3A
pRS403-pTEF1	pTEF1_tCYC1	this study	2G, S3B, S3D
pRS403_pTEF1_Rif2	pTEF1_RIF2_tCYC1	this study	S3B, S3D
pRS403_pTEF1_Rif21-60	pTEF1_RIF21-60 _tCYC1	this study	S3B, S3D
pRS403_pTEF1_Rif21-36	pTEF1_RIF21-36 _tCYC1	this study	S3B, S3D
pRS403_pTEF1_klOrc4	pTEF1_klORC4_tCYC1	this study	2G, S3D
pRS413_pTEF1_klOrc4 F8A	pTEF1_klORC4-F8A_tCYC1	this study	2G, S3D
IsceI::URA3::IsceI::13bp-4UASGal4	GEA2-CT::IsceI::URA3::IsceI::-13bp-4UASGal4::TIM9-NT	this study	2C, S2D
IsceI::URA3::IsceI::23bp-5UASGal4	GEA2-CT::IsceI::URA3::IsceI::-23bp-5UASGal4::TIM9-NT	Marcand et al. Genes&Dev. 2008 22:1153-8	2, 3, 5, 6, S2, S4, S8
IsceI::URA3::IsceI::26bp-5UASGal4	GEA2-CT::IsceI::URA3::IsceI::26-bp-5UASGal4::TIM9-NT	this study	2C, S2D
IsceI::URA3::IsceI::39bp-5UASGal4	GEA2-CT::IsceI::URA3::IsceI::39-bp-5UASGal4::TIM9-NT	this study	2C, S2D
IsceI::URA3::IsceI::49bp-5UASGal4	GEA2-CT::IsceI::URA3::IsceI::49-bp-5UASGal4::TIM9-NT	this study	2C, S2D
IsceI::URA3::IsceI::59bp-5UASGal4	GEA2-CT::IsceI::URA3::IsceI::59-bp-5UASGal4::TIM9-NT	this study	2C, S2D
IsceI::URA3::IsceI::79bp-5UASGal4	GEA2-CT::IsceI::URA3::IsceI::79-bp-5UASGal4::TIM9-NT	this study	2C, S2D
IsceI::URA3::IsceI::129bp-5UASGal4	GEA2-CT::IsceI::URA3::IsceI::129-bp-5UASGal4::TIM9-NT	this study	2C, S2D
IsceI::URA3::IsceI::179bp-5UASGal4	GEA2-CT::IsceI::URA3::IsceI::179-bp-5UASGal4::TIM9-NT	this study	2C, S2D
IsceI::URA3::IsceI::229bp-5UASGal4	GEA2-CT::IsceI::URA3::IsceI::229-bp-5UASGal4::TIM9-NT	this study	2C, S2D
IsceI::URA3::IsceI::429bp-5UASGal4	GEA2-CT::IsceI::URA3::IsceI::429-bp-5UASGal4::TIM9-NT	this study	2C, S2D
IsceI::URA3::IsceI::829bp-5UASGal4	GEA2-CT::IsceI::URA3::IsceI::829-bp-5UASGal4::TIM9-NT	this study	2C, S2D
pRS413-pGAL1-ISCEI	pGAL1-ISCEI	Frank-Vaillant and Marcand Genes&Dev. 2001 15: 3005-12	3B
pRS314-Rad50	pRAD50_RAD50_tRAD50	this study	5, 6D, 6E, S6A, S6B
pRS314-rad50-m7	pRAD50_RAD50 K81E, 242V, Q284L	this study	5, S6A
pRS314-rad50-m13	pRAD50_RAD50 T22I, I43T, I93T, I292M, I382V_tRAD50	this study	5, S6A
pRS314-rad50 K6A	pRAD50_RAD50 K6A _tRAD50	this study	6D, 6E, S6B
pRS314-rad50 K6E	pRAD50_RAD50 K6E _tRAD50	this study	6D
pRS314-rad50 S8A	pRAD50_RAD50 S8A _tRAD50	this study	6D
pRS314-rad50 S8L	pRAD50_RAD50 S8L _tRAD50	this study	6D
pRS314-rad50 Q79A	pRAD50_RAD50 Q79A _tRAD50	this study	6D
pRS314-rad50 K81A	pRAD50_RAD50 K81A _tRAD50	this study	6D
pRS314-rad50 K81E	pRAD50_RAD50 K81E _tRAD50	this study	6D, 6E, S6B
pRS314-rad50 I93A	pRAD50_RAD50 I93A _tRAD50	this study	6D
pRS314-rad50 T95A	pRAD50_RAD50 T95A _tRAD50	this study	6D
pRS314-rad50 T95L	pRAD50_RAD50 T95L _tRAD50	this study	6D
pRS314-rad50 N97A	pRAD50_RAD50 N97A _tRAD50	this study	6D
pRS314-rad50 N97L	pRAD50_RAD50 N97L _tRAD50	this study	6D
pRS314-rad50 Q115A	pRAD50_RAD50+C84 Q115A _tRAD50	this study	6D
pACT2_Rap1Ct	GAL4 AD-RAP1366-827	this study	4, S5
pACT2-Mre11	GAL4 AD-MRE11	this study	4, S5
pACT2-Xrs2	GAL4 AD-XRS2	this study	4, S5
pACT2_Rad50	GAL4 AD-RAD50	this study	4, S5
pACT2_Rad50∆CC	GAL4 AD-RAD501-189-KILCY-1125-1312	this study	4, S5
pACT2-Rad50 K6A	GAL4 AD-RAD50 K6A	this study	6, S5
pACT2-Rad50 K6E	GAL4 AD-RAD50 K6E	this study	6, S5
pACT2-Rad50 S8A	GAL4 AD-RAD50 S8A	this study	6, S5
pACT2-Rad50 S8L	GAL4 AD-RAD50 S8L	this study	6, S5
pACT2-Rad50 Q79A	GAL4 AD-RAD50 Q79A	this study	6, S5
pACT2-Rad50 K81A	GAL4 AD-RAD50 K81A	this study	6, S5
pACT2-Rad50 K81E	GAL4 AD-RAD50 K81E	this study	6, S5
pACT2-Rad50 I93A	GAL4 AD-RAD50 I93A	this study	6, S5
pACT2-Rad50 T95A	GAL4 AD-RAD50 T95A	this study	6, S5
pACT2-Rad50 T95L	GAL4 AD-RAD50 T95L	this study	6, S5
pACT2-Rad50 N97A	GAL4 AD-RAD50 N97A	this study	6, S5
pACT2-Rad50 N97L	GAL4 AD-RAD50 N97L	this study	6, S5
pACT2-Rad50 Q115A	GAL4 AD-RAD50 Q115A	this study	6, S5
pGTB9-Mre11	GAL4 DBD-MRE11	this study	6, S5
pGTB9_Rad50	GAL4 DBD-RAD50	Gift from Hélène Bordelet and Karine Dubrana	4, S5

## Sheet: primer-list
Name	Sequence (5’→3’)	Origin	Figure
BamHI-G14	GCGGATCCGGGGGGGGGGGGGG	Natalja Barinova, unpublished	S2A, S3B/C, S6A
X2	TGTGGTGGTGGGATTAGAGTGGTAG	Marcand et al. 2008, Genes Dev. May 1;22(9):1153-8.	1B, S2A, S3B/C/D, S6A, S8C
Y’2	TTAGGGCTATGTAGAAGTGCTG	Marcand et al. 2008, Genes Dev. May 1;22(9):1153-8.	1B, S2A, S3B/C/D, S6A, S8C
SBTIM9for	ACCTCGCCAGAACCAAGTAACAGT	this study	3A, S3C
SBTIM9rev	TATCAGGTGGGAAATTCGGTGGA	this study	3A, S3C
SBGENO2KBfor	GACGTCGACGTGATTAGCGAAG	this study	3A, S3C
SBGENO2KBrev	GGACAGGAACTTGAACCAGAACTC	this study	3A, S3C
sondeY'#1	GAGTTTTTCAGCGTTTGCGTTCCA	this study	6E, S6B
sondeY'#2	TTACTCTCGCTGTCACTCCTTACC	this study	6E, S6B
C-Tim9-v2a-for	GCTGATCCAATCTCGGTCGTAATG	this study	3B, S4B
C-Tim9-V2a-rev	GGCCATGAAGCTTTTTCTTTCCAAT	this study	3B, S4B
C-CC-V2a-for	GAGAAGATGCGGCCAGCAAA	this study	S2D
C-CC-V2a-rev	GACTCTAGAGGATCGATCCTAGGGAT	this study	S2D
C-OGG1-for/pr776-F	CAATGGTGTAGGCCCCAAAG	Batté et al. 2017 EMBOJ, Sep 1;36(17):2609-2625.	3B, S2D
C-OGG1-rev/pr777-R	ACGATGCCATCCATGTGAAGT	Batté et al. 2017 EMBOJ, Sep 1;36(17):2609-2625.	3B, S2D
